# Supplementary material for: Norwegian moose CWD induces clinical disease and neuroinvasion in gene-targeted mice expressing cervid S138N prion protein
Source: PLoS Pathog. 2024 Jul 1;20(7):e1012350. doi: 10.1371/journal.ppat.1012350 (PMC11244775; doi:10.1371/journal.ppat.1012350)
Supplement: S1 Data — (XLSX) [file ppat.1012350.s001.xlsx]

## Sheet: Figure 1
Time (h)	R-NO16 _ 2x10-1	R-NO16 _ 2x10-2	R-NO16 _ 2x10-3	R-NO16 _ 2x10-4	R-NO16 _ 2x10-5	R-NO16 _ 2x10-6	M-NO3 _ 2x10-1	M-NO3 _ 2x10-2	M-NO3 _ 2x10-3	M-NO3 _ 2x10-4	M-NO3 _ 2x10-5	M-NO3 _ 2x10-6	H-NO1 _ 2x10-1	H-NO1 _ 2x10-2	H-NO1 _ 2x10-3	H-NO1 _ 2x10-4	H-NO1 _ 2x10-5	H-NO1 _ 2x10-6	CWD neg CTR_ 2x10-1	CWD neg CTR_ 2x10-2	CWD neg CTR_ 2x10-3
0.25	16468	17273	17401	17462	17496	17640	18395	18830	19216	18834	18866	18913	17796	17815	17436	17683	16958	17503	18101	17299	16800
1	13942	14295	14375	14853	14443	14817	15079	15404	15383	15277	15543	15312	14375	14810	14852	14720	14448	15510	15008	14637	14537
1.75	13023	13629	13732	14001	13893	14116	14126	14647	14732	14616	14669	14528	13391	13940	14074	14155	13748	14668	14197	13990	13903
2.5	12543	13457	13575	13798	13597	13689	13893	14325	14296	14376	14461	14280	13187	13749	13705	13854	13479	14566	13462	13577	13539
3.25	12224	13128	13477	13677	13460	13903	13576	14144	14214	14144	14240	13974	12929	13491	13603	13770	13471	14381	13369	13465	13276
4	12079	13117	13301	13731	13359	13745	13233	14072	13923	13984	14148	14103	12789	13495	13483	13496	13375	14297	13204	13375	13205
4.75	12267	13081	13259	13549	13341	13594	13861	13805	13841	13929	14183	13893	12777	13501	13446	13549	13246	14228	13128	13355	13090
5.5	11957	13145	13210	13708	13376	13948	13454	13985	13901	13920	13958	13972	12708	13583	13442	13604	13449	14188	13028	13174	13165
6.25	12074	12934	13128	13699	13374	13457	14754	13858	13836	13822	14100	13914	12579	13415	13354	13523	13361	14120	13083	13305	13180
7	11910	13388	13130	13701	13406	13380	13256	13968	13756	13881	14154	13805	12723	13397	13371	13435	13228	14231	12994	13375	13143
7.75	11861	29896	13144	13543	13368	13533	14305	13749	13843	13949	14062	13784	12715	13404	13447	13655	13286	14180	13064	13294	13241
8.5	11991	74751	13175	13594	13387	13390	14143	13889	13834	13972	14014	13753	12624	13309	13424	13446	13308	14127	12968	13297	13123
9.25	11807	74680	13153	13674	13337	13773	13549	13748	13839	13859	14035	13843	12499	13392	13563	13475	13269	14205	12963	13368	13094
10	11968	76748	13159	13471	13467	13555	15039	13795	13816	13829	13991	13814	12537	13390	13389	13677	13296	14157	12905	13350	13216
10.75	11878	94312	13215	13487	13364	13410	16629	13747	13915	13967	14006	13815	12557	13290	13287	13557	13226	14042	12840	13322	13141
11.5	11844	116760	13171	13430	13295	13392	20210	13835	13956	13949	14148	13953	12473	13393	13310	13637	13203	14162	12828	13363	13096
12.25	11935	127769	13132	13539	13363	14065	21690	14481	13857	13989	14143	13848	12556	13485	13367	13459	13168	14183	12899	13343	13120
13	11872	136191	13082	13366	13346	13379	25699	16086	13743	13894	14106	13864	12501	13659	13381	13521	13161	13976	12836	13169	13037
13.75	11642	156355	13131	13467	13345	13337	29693	21159	13883	13966	14067	13755	12451	14556	13453	13480	13196	14161	12840	13331	13185
14.5	11738	180298	13110	13599	13250	13879	33291	25213	13987	13843	14061	13905	12483	17589	13904	13428	13187	14243	12781	13316	13163
15.25	11639	193874	13138	13562	13398	13311	38717	26254	13831	14012	14072	13953	12426	20038	13849	13520	13236	14143	12873	13269	13120
16	11783	198114	13114	13417	13352	14025	45214	26412	13848	13964	14001	13911	12438	21587	14102	13353	13293	14164	12709	13385	13096
16.75	11710	198132	13055	13593	13300	13309	50486	26598	13893	14009	14025	13857	12487	24959	19212	13455	13453	14110	12782	13425	13100
17.5	11671	198202	13046	13530	13386	13551	59247	26832	13829	14062	13944	13908	12375	28122	21031	13432	13314	14047	12779	13335	13145
18.25	11698	198527	13145	13214	13221	13245	71961	26706	13753	13929	13977	13772	12427	35030	21976	13310	13339	14103	12935	13338	13017
19	11622	199811	13137	13339	13359	13376	86982	26727	13898	13963	13927	13824	12323	41484	23484	13336	13372	14130	12724	13322	13033
19.75	11594	227840	13362	13490	13386	13259	100922	26665	13922	13962	13933	13863	12254	47605	24646	13506	13411	14071	12777	13324	13016
20.5	11479	252610	13291	13425	13280	13273	112441	28124	13800	13890	13982	13864	12386	51919	29723	13398	13579	13989	12709	13287	13055
21.25	11421	260000	13373	13276	13195	13281	121460	32341	13774	13938	13937	13852	12518	56583	35997	13346	13512	14019	12708	13346	13010
22	11513	260000	17473	13210	13241	13157	130211	41229	13765	13970	14000	13836	12594	60458	39563	13280	13494	14014	12661	13266	13099
22.75	11671	260000	28610	13277	13133	13214	136237	48295	14275	13800	13896	13737	12814	64458	42411	13186	13560	13919	12620	13253	13100
23.5	11392	260000	62960	13204	13192	13368	139161	49752	20482	13858	13928	13862	13152	66685	47040	13254	13598	14076	12758	13185	13040
24.25	11516	260000	75028	13436	13225	13223	139659	50612	33550	13845	13913	13697	13294	69445	52775	13310	13459	14105	12605	13243	13101
25	11504	260000	75202	13260	13252	13150	142471	54592	39103	13892	14010	13743	13729	69720	55561	13153	13465	14004	12626	13245	12941
25.75	11500	260000	75776	13292	13056	13321	143572	60588	40205	13824	13973	13808	14104	70522	57588	13233	13469	13912	12609	13361	12927
26.5	11483	260000	85194	13238	13172	13313	144060	62547	41431	13741	13813	13702	14482	71101	58851	13187	13505	14035	12652	13273	13034
27.25	11388	260000	100512	13189	13236	13221	146102	63943	41225	13747	13843	13658	15020	71362	59910	13532	13603	14114	12631	13371	13010
28	11436	260000	115587	13255	13194	13164	146912	64221	41176	13766	13869	13745	15443	71492	60145	13309	13534	14053	12587	13237	12860
28.75	11519	260000	124214	13312	13195	13238	148407	64483	41760	13818	13904	13663	15952	71113	59802	13391	13624	14125	12627	13245	12987
29.5	11640	260000	127439	13198	13098	13145	149641	64958	41683	13844	13851	13665	16365	71486	59668	13331	13469	14083	12635	13245	12888
30.25	11408	260000	131416	13178	13227	13173	149447	64946	41605	14380	13801	13678	17091	71682	60522	13491	13521	14135	12589	13267	12975
31	11388	260000	132682	13414	13198	13242	150422	64452	41576	15292	13801	13652	17572	71728	60113	13489	13482	14027	12561	13252	12875
31.75	11397	260000	133253	13217	13106	13281	150533	65841	42724	21380	13795	13752	18254	71612	60632	13606	13573	14031	12579	13286	12860
32.5	11420	260000	134555	13230	13185	13195	150871	65445	45295	24964	13760	13759	18975	71862	60295	13587	13610	14034	12518	13252	12914
33.25	11461	260000	136099	13279	13175	13116	151497	65088	45615	26104	13726	13747	19871	71888	59753	13662	13426	14153	12601	13191	12843
34	11343	260000	135706	13194	13285	13258	151056	65437	48757	26545	13756	13745	20594	71934	60556	13798	13496	14141	12493	13240	12932
34.75	11324	260000	141672	13148	13217	13238	151221	65444	52405	26837	13845	13673	21531	71611	60100	13608	13499	13973	12476	13189	12813
35.5	11511	260000	152365	13137	13067	13312	152149	65394	53900	26932	13887	13656	22413	71786	60250	13629	13515	13994	12500	13227	12893
36.25	11281	260000	156806	13139	13241	13766	151607	65581	54527	27136	13712	13622	23127	72059	60788	13538	13478	14060	12525	13178	12837
37	11348	260000	158076	13181	13097	14142	151822	65231	54523	28310	13894	13665	23733	71953	60406	13628	13525	14025	12526	13216	12818
37.75	11346	260000	161010	13263	13102	14983	152186	65636	54698	30809	13926	13658	23964	71758	60548	13702	13554	13941	12459	13112	12757
38.5	11359	260000	163834	13256	13122	15982	151915	65580	54923	41891	13685	13548	24340	71141	59981	13645	13479	13984	12451	13017	12801
39.25	11445	260000	165946	13296	13209	18617	152624	66277	55369	38505	13917	13671	24880	71582	60055	13721	13524	14027	12372	13049	12689
40	11378	260000	166851	13223	13531	23053	152519	65915	60108	43352	13785	13633	25189	71945	60677	13562	13580	14055	12423	13114	12735
40.75	11350	260000	166741	13338	14536	25463	151946	65578	64078	46847	14011	13577	25381	71221	60415	13635	13477	13893	12476	13145	12693
41.5	11442	260000	167580	13608	15963	29049	151585	65544	67072	48864	16377	13556	25470	71550	60240	13543	13460	14062	12488	13115	12801
42.25	11518	260000	169035	13883	19636	32351	151783	65814	68331	50401	18948	13488	25587	72258	60590	13460	13575	14020	12572	13205	12764
43	11256	260000	169662	17842	21233	34668	152123	66015	68590	50619	23733	13551	25647	71769	60499	13539	13508	14025	12506	13195	12698
43.75	11278	260000	169887	41492	22498	36246	151907	66223	69155	50258	25636	13517	25595	71249	60291	13702	13434	13930	12347	13115	12629
44.5	11308	260000	169468	64696	22946	37700	151538	65819	69169	50339	26670	13471	25695	71486	59980	13552	13431	13909	12391	13168	12721
45.25	11984	260000	169171	77612	24062	38966	150712	65635	68947	50504	26902	13533	26110	70990	60128	14213	14034	14592	12324	13014	12656
46	11855	260000	170418	84396	24725	40081	151687	66282	69956	50704	27198	13427	26139	71298	60050	14249	14106	14588	12494	13156	12676
46.75	11895	260000	173416	86672	25010	40610	151338	65691	69009	50589	26929	13451	26175	70884	60368	14234	14003	14460	12531	13072	12700
47.5	11981	260000	181663	86966	24784	40709	151153	65898	69339	50487	26842	13428	26219	70794	59765	14369	14051	14453	12392	13095	12579
48.25	11804	260000	204866	87439	25340	41104	151571	65957	69570	50451	26892	13378	26039	70693	60115	14254	14001	14495	12349	13096	12617
49	11895	260000	222030	88266	25568	42076	150924	66028	69356	50551	26986	13474	26407	71874	61097	14741	14061	14546	12464	13065	12608
49.75	11960	260000	225521	87980	25814	41549	151204	65865	69486	52459	26824	13428	26155	70433	60010	15149	14006	14529	12498	13122	12675

## Sheet: Figure 4A
ID#	dpi	1st passage	2nd passage
2-NcMN-2-4491	375		1
2-NcMN-2-4492	374		1
2-NcMN-2-4494	325		1
2-NcMN-2-4495	325		1
2-NcMN-2-4496	402		1
2-NcMN-2-4497	400		1
2-NcMN-2-4498	340		1
2-NcMN-2-4490	390		1
2-NcMN-2-4500	314		1
2-NcMN-1-2763	656	1
2-NcMN-1-2766	798	0
2-NcMN-1-2767	756	0
2-NcMN-1-2768	832	0
2-NcMN-1-2769	565	1
Comparison of Survival Curves
Log-rank (Mantel-Cox) test
Chi square	11.65
df	1
P value	0.0006
P value summary	***
Are the survival curves sig different?	Yes

## Sheet: Figure 5A - Spinal Cord#1-5
Time (h)	Spinal cord #1 10^-1	Spinal cord #1 10^-2	Spinal cord #1 10^-3	Spinal cord #1 10^-4	Spinal cord #1 10^-5	Spinal cord #1 10^-6	Spinal cord #2 10^-1	Spinal cord #2 10^-2	Spinal cord #2 10^-3	Spinal cord #2 10^-4	Spinal cord #2 10^-5	Spinal cord #2 10^-6	Spinal cord #3 10^-1	Spinal cord #3 10^-2	Spinal cord #3 10^-3	Spinal cord #3 10^-4	Spinal cord #3 10^-5	Spinal cord #3 10^-6	Spinal cord #4 10^-1	Spinal cord #4 10^-2	Spinal cord #4 10^-3	Spinal cord #4 10^-4	Spinal cord #4 10^-5	Spinal cord #4 10^-6	Spinal cord #5 10^-1	Spinal cord #5 10^-2	Spinal cord #5 10^-3	Spinal cord #5 10^-4	Spinal cord #5 10^-5	Spinal cord #5 10^-6	Ki NN138 Neg CTR SCH 10^-1	Ki NN138 Neg CTR SCH 10^-2	Ki NN138 Neg CTR SCH 10^-3	Ki NN138 Neg CTR SCH 10^-4	Ki NN138 Neg CTR SCH 10^-5	Ki NN138 Neg CTR SCH 10^-6
0.25	15951	15752	15762	15544	15597	15453	15818	15799	16004	16545	16135	16112	14904	14748	14642	14476	14531	14329	14869	14668	14961	15040	14981	14980	15714	15481	15288	15106	15046	15034	15392	15363	15536	15814	15880	15792
1	14652	14673	14373	14232	14289	14257	14491	14392	14571	15267	14888	14857	14031	13789	13676	13518	13650	13516	13901	13707	13834	13985	14119	13988	14291	14351	14109	13951	13890	13738	14234	14137	14238	14399	14624	14537
1.75	13971	13792	13761	13554	13618	13550	13794	13769	13986	14528	14246	14242	13715	13387	13469	13381	13400	13194	13467	13431	13625	13813	13794	13681	13616	13562	13429	13280	13290	13275	13319	13449	13519	13883	13849	14079
2.5	13590	13447	13410	13296	13350	13128	13446	13509	13688	14171	13822	13973	13559	13341	13241	13105	13100	13063	13338	13288	13454	13723	13607	13671	13300	13187	13020	12984	12889	12856	13116	13209	13239	13419	13436	13625
3.25	13418	13270	13247	13096	13029	12963	13246	13186	13399	13858	13632	13675	13392	13169	13160	12984	12978	12947	13263	13180	13330	13506	13449	13515	12931	12976	12814	12771	12827	12556	12923	12960	13000	13199	13267	13493
4	13249	13121	13015	12907	12994	12789	13079	13023	13322	13774	13383	13672	13312	13204	13046	12866	13021	12775	13137	13054	13320	13333	13370	13525	12862	12864	12801	12560	12639	12509	12822	12852	12889	13122	13190	13161
4.75	13086	13036	12994	12832	12858	12772	13002	12947	13267	13665	13429	13604	13361	13044	12970	12939	12952	12816	13166	13090	13352	13447	13454	13490	12793	12832	12662	12485	12519	12382	12788	12788	12933	12951	13088	13192
5.5	13073	12976	13008	12889	12856	12770	12902	12971	13260	13613	13359	13541	13458	13204	13124	12918	13063	12978	13173	13161	13439	13352	13494	13507	12812	12754	12615	12523	12475	12350	12724	12752	12804	12925	13080	13172
6.25	13002	12936	12891	12747	12617	12646	12911	12910	13242	13663	13434	13441	13344	13168	12998	12917	12985	12847	13211	13064	13291	13419	13453	13401	12802	12685	12623	12482	12389	12364	12684	12683	12827	12965	13045	13054
7	13097	12886	12991	12830	12702	12626	12875	12935	13147	13505	13278	13366	13322	13204	12963	12854	12967	12853	13088	13202	13120	13329	13470	13469	12718	12667	12408	12408	12452	12354	12629	12745	12720	12906	12988	13166
7.75	12951	12919	13303	12652	12656	12541	12831	12812	13105	13489	13308	13367	13224	13094	12990	12897	12866	12638	13087	13088	13223	13344	13413	13393	12645	12628	12587	12382	12430	12091	12592	12631	12711	12942	12894	13119
8.5	13005	12905	15437	12673	12747	12610	12789	12869	13245	13514	13281	13311	13254	12951	12940	12802	12726	12731	12982	13059	13154	13279	13346	13422	12518	12760	12464	12268	12297	12169	12536	12684	12706	12937	13055	13066
9.25	12930	12931	18523	12751	12663	12633	12895	12903	13156	13514	13253	13303	13076	13115	12900	12824	12773	12703	12997	13109	13120	13290	13346	13397	12651	12717	12382	12357	12333	12240	12476	12555	12772	12825	12826	13011
10	12959	12985	21751	12638	12683	12512	12789	12839	13093	13430	13259	13368	13221	13069	12813	12736	12770	12750	12986	12915	13109	13146	13360	13281	12682	12629	12429	12373	12333	12126	12547	12514	12637	12795	12809	13139
10.75	13085	12948	23480	12645	12677	12600	12825	12922	13124	13434	13250	13384	13186	12907	12852	12641	12746	12614	12959	13089	13106	13208	13306	13219	12687	12720	12484	12372	12403	12146	12558	12684	12667	12840	12868	12942
11.5	12919	12909	23599	12675	12645	12598	12847	12932	13096	13448	13205	13306	13224	12934	12873	12778	12760	12683	12970	13116	13037	13201	13179	13327	12642	12629	12369	12377	12212	12103	12601	12560	12602	12946	12949	13008
12.25	13006	12927	25177	12712	12701	12625	12789	12789	13033	13542	13243	13276	13150	12918	12825	12718	12727	12635	12962	13090	13052	13212	13221	13216	12564	12591	12398	12330	12338	12190	12501	12530	12664	12832	12787	13040
13	12930	12814	27230	12597	12622	12544	12765	12858	13017	13467	13193	13144	13105	12905	12786	12697	12760	12526	12814	13078	13003	13169	13309	13232	12615	12527	12354	12194	12269	12101	12551	12500	12579	12712	12798	13050
13.75	12918	12880	31114	12619	12648	12575	12675	12722	12943	13462	13152	13199	13090	12945	12836	12612	12633	12601	12803	12871	13000	13174	13266	13181	12599	12577	12477	12287	12303	12200	12544	12573	12634	12768	12826	12887
14.5	12990	13192	34069	12632	12591	12450	12712	12799	12968	13375	13165	13266	13108	12839	12895	12621	12752	12629	12898	12976	12962	13276	13165	13126	12595	12671	12418	12271	12203	12100	12418	12495	12544	12742	12803	13002
15.25	12929	16013	32767	12928	12603	12545	12766	13198	13024	13476	13226	13140	13098	12929	12907	12716	12719	12625	12940	13014	13129	13234	13208	13269	12554	12605	12499	12290	12212	12083	12383	12407	12581	12809	12874	12978
16	12961	23117	31327	14282	12613	12554	12728	17317	13008	13360	13194	13166	13108	12921	12943	12702	12651	12567	12836	13000	13093	13165	13242	13366	12470	12567	12497	12176	12257	12057	12573	12466	12623	12772	12911	12973
16.75	12775	37542	30099	17836	12561	12550	12740	23892	12941	13329	13202	13192	12913	12755	12972	12758	12734	12581	12818	13105	13026	13194	13328	13365	12480	12502	12322	12240	12314	12245	12435	12462	12579	12680	12811	12923
17.5	12902	42314	29270	21013	12635	12411	12748	26521	13007	13398	13156	13248	13075	12975	12949	12604	12706	12642	12927	13084	12979	13212	13330	13241	12608	12672	12458	12194	12213	12051	12490	12410	12673	12731	12874	12897
18.25	12915	43588	30079	22425	12551	12519	12802	27801	12974	13364	13128	13088	12967	12918	13198	12693	12667	12636	12932	13042	12890	13148	13282	13183	12457	12586	12457	12311	12180	12124	12445	12505	12664	12746	12803	12839
19	12886	43549	29526	20754	12617	12468	12810	31270	12941	13480	13148	13277	13066	12766	13221	12656	12645	12503	12971	13040	12962	13183	13246	13291	12487	12523	12435	12244	12330	12016	12605	12384	12625	12773	12816	12922
19.75	12886	45423	34692	20259	12664	12426	12773	31214	13098	13341	13172	13203	13112	12931	13517	12686	12777	12625	13009	12995	13183	13223	13267	13293	12565	12596	12255	12317	12211	12139	12453	12585	12588	12776	12833	13071
20.5	12768	53076	37898	19443	12574	12424	12727	37480	13031	13404	13176	13281	12809	12822	13698	12602	12690	12518	12828	13058	13037	13154	13158	13156	12406	12429	12440	12236	12291	12124	12448	12485	12681	12724	12820	12809
21.25	12884	58278	38704	19404	12622	12427	12612	37491	13017	13401	13217	13258	12949	12963	14260	12545	12671	12578	12903	12987	13139	13136	13200	13235	12493	12517	12351	12274	12179	12079	12448	12535	12606	12734	12765	12909
22	12908	62981	38296	19353	12613	12533	12719	38151	12957	13408	13217	13168	12954	12918	15319	12706	12662	12554	12850	12926	12920	13119	13155	13200	12557	12513	12372	12230	12358	12202	12440	12350	12518	12784	12866	12944
22.75	12903	66212	38193	19290	12601	12520	12747	37146	13038	13546	13140	13170	12957	12843	17405	12546	12817	12602	12909	12935	13015	13116	13059	13261	12530	12608	12342	12234	12324	12159	12446	12416	12593	12798	12849	12966
23.5	12769	65590	38272	19233	12728	12424	12706	42063	13032	13350	13157	13210	12811	12727	18932	12550	12815	12502	12827	12882	12951	13181	13208	13159	12490	12539	12443	12279	12267	12156	12500	12496	12622	12805	12911	13012
24.25	12813	65940	37490	19230	12605	12467	12565	48631	12997	13359	13132	13349	12887	12726	19785	12553	12878	12431	12786	12862	12811	13097	13129	13094	12508	12545	12203	12255	12212	12165	12423	12452	12573	12742	12820	12934
25	12854	65020	37323	19541	12632	12517	12714	55232	12963	13373	13187	13083	12742	12773	19869	12469	13092	12438	12742	12905	12968	13065	13075	13205	12567	12587	12384	12316	12241	12093	12383	12459	12579	12722	12748	12906
25.75	12742	63576	37082	19524	12488	12427	12604	55492	12879	13268	13096	13054	12824	12688	18926	12490	13215	12473	12728	12838	12857	12946	13110	12994	12370	12586	12237	12161	12275	12090	12311	12346	12545	12663	12722	12682
26.5	12764	61977	37412	19454	12442	12263	12625	55184	12847	13364	13059	13029	12745	12804	18386	12511	13831	12353	12781	12973	12904	13024	13085	13112	12469	12483	12297	12217	12134	12140	12347	12340	12473	12586	12745	12917
27.25	12761	60619	37378	20146	12372	12369	12655	52069	12934	13396	13015	13162	12775	12729	18178	12471	15774	12464	12574	12799	12807	13041	13078	13128	12437	12545	12365	12298	12072	12121	12362	12309	12433	12618	12793	12822
28	12707	59530	36204	19855	12489	12373	12854	51397	12931	13393	12981	13197	12794	12740	18748	12455	17741	12478	12811	12843	12824	12950	13090	13072	12435	12455	12341	12177	12264	12222	12331	12285	12520	12710	12765	12905
28.75	12649	59543	37256	19746	12486	12380	13600	53159	12852	13373	13070	13082	12834	12763	18020	12527	19676	12386	12741	12834	12773	12971	13104	13175	12391	12561	12284	12003	12149	12253	12246	12323	12482	12660	12640	12795
29.5	12745	59882	37790	18593	12473	12371	16027	54498	12892	13190	13088	13177	12811	12850	18029	12500	20444	12394	12728	12845	12864	12880	13104	13066	12432	12458	12308	12172	12169	12230	12334	12362	12497	12546	12672	12822
30.25	12678	58948	36011	18790	12482	12370	19951	52205	12944	13193	12991	13116	12818	12677	18473	12400	20317	12338	12730	12785	12864	13078	13077	13081	12347	12426	12246	12163	12106	12330	12292	12318	12441	12606	12707	12831
31	12634	57833	37686	20350	12447	12363	24679	52507	12863	13334	13092	13058	12813	12737	18552	12496	20722	12495	12696	12946	12888	13091	13023	13102	12400	12445	12120	12062	12075	12361	12315	12358	12474	12533	12721	12847
31.75	12633	56488	37698	20704	12387	12258	26171	49563	12953	13296	12877	12906	12772	12737	19250	12412	20993	12456	12833	12802	12760	13050	13102	13038	12408	12454	12279	12020	12171	12576	12331	12264	12487	12677	12708	12738
32.5	12662	55929	36014	19992	12416	12302	26747	51430	12784	13311	12969	13069	12832	12723	19310	12462	20151	12464	12748	12795	12818	12994	13046	13118	12453	12328	12278	12149	12133	12712	12385	12423	12317	12569	12693	12812
33.25	12734	57407	36906	18911	12495	12414	26406	48753	12846	13224	13006	13068	12736	12788	18067	12396	19664	12339	12675	12772	12811	13028	13151	13056	12397	12376	12211	12127	12144	12821	12239	12355	12443	12618	12651	12759
34	12697	55521	36139	19352	12310	12250	27225	48775	12774	13224	12916	13039	12707	12621	18477	12374	19741	12261	12641	12739	12895	12925	13048	13180	12419	12376	12208	12075	12051	12943	12122	12252	12426	12589	12596	12851
34.75	12661	54795	35453	19136	12385	12363	28712	50831	12854	13336	12849	13029	12763	12733	18898	12440	19434	12367	12685	12831	12793	12987	13072	12980	12330	12382	12220	12143	12010	13254	12195	12287	12530	12468	12645	12808
35.5	12685	56128	35974	19332	12455	12282	31481	50158	12814	13194	12958	13016	12712	12771	19195	12418	19244	12360	12665	12724	12880	12984	13012	13023	12418	12448	12265	12058	11955	13779	12201	12250	12357	12590	12638	12721
36.25	12674	55270	35890	19663	12263	12281	34818	49672	12774	13101	12956	12914	12671	12656	19111	12413	19242	12243	12676	12737	12835	13004	13012	12982	12344	12356	12184	11950	11939	14844	12083	12209	12383	12505	12604	12802
37	12855	54435	36753	19258	12342	12228	37363	47756	12735	13187	12941	12920	12724	12681	19588	12408	18893	12348	12707	12808	12827	12906	13044	13138	12237	12258	12162	12049	11968	16200	12130	12145	12375	12506	12588	12755
37.75	13155	53658	35211	19024	12411	12247	41134	49928	12773	13184	12994	12926	12636	12639	18778	12392	19079	12726	12726	12647	12751	13010	13070	13010	12182	12294	12127	12044	11977	18222	12217	12243	12288	12602	12650	12737
38.5	13873	53358	35539	19129	12332	12318	45409	48300	12723	13191	12857	12976	12724	12626	18948	12414	18776	13957	12561	12789	12798	12906	13056	13107	12239	12395	12117	11992	11987	19175	12195	12194	12378	12368	12531	12750
39.25	15889	54015	36611	19021	12379	12255	49407	46890	12804	13210	12914	13030	12695	12687	18502	12562	18724	15370	12651	12812	12752	12985	13102	13174	12426	12289	12108	12030	11991	19505	12171	12358	12443	12528	12477	12782
40	20882	52936	35768	19039	12331	12295	51683	46420	12832	13202	12903	12894	12712	12730	18950	12419	18397	18287	12601	12821	12841	12957	13048	13072	12212	12261	12046	12098	11946	19360	12143	12216	12357	12463	12597	12773
40.75	22836	52638	37372	19054	12449	12337	52926	46769	12979	13099	12984	12826	12744	12651	18999	12411	18561	19210	12581	12717	12909	12932	13059	13116	12169	12280	12241	12063	11925	18663	12149	12213	12398	12472	12562	12767
41.5	23457	52933	35996	18896	12288	12186	53209	47895	13646	13178	12862	12970	12632	12569	19275	12333	18661	18924	12590	12803	12763	12859	13025	13022	12304	12273	12142	12034	11845	18697	12208	12229	12440	12436	12675	12828
42.25	25961	53469	37232	19032	12284	12239	54597	47774	15040	13163	12961	12826	12714	12651	18969	12423	18260	18524	12612	12826	12735	12948	13006	13051	12314	12346	12040	11988	11969	19400	12122	12179	12309	12574	12587	12737
43	35696	53808	37655	18972	12313	12247	54240	46742	17747	13090	12840	13024	12693	12577	19104	12369	18435	18118	12664	12738	12743	12912	12883	13085	12270	12254	12043	12089	11970	20595	12169	12163	12499	12448	12595	12665
43.75	52031	53206	37124	19123	12346	12171	53866	47944	20262	13042	12901	12947	12654	12639	19028	12326	18277	18041	12569	12774	12739	12798	12937	13016	12218	12335	12102	12031	12028	19044	12198	12150	12263	12547	12593	12679
44.5	56476	51989	37834	18877	12296	12231	53343	48796	21106	13158	12814	12979	12558	12707	19002	12245	18369	18064	12602	12631	12690	12726	13005	12998	12190	12295	12122	11926	11957	19237	12170	12155	12372	12349	12504	12674
45.25	65703	52730	37476	18963	12319	12265	54538	46939	22244	13058	12763	13016	12628	12548	18952	12340	18145	17907	12498	12657	12616	12823	12953	12961	12224	12303	12085	11958	11942	18621	12190	12166	12289	12425	12402	12602
46	65111	52165	37517	18947	12348	12170	56291	47868	22597	13166	12837	12946	12563	12654	18884	12465	18210	17887	12532	12798	12743	12812	12936	13040	12195	12350	12080	12109	11944	18877	12233	12326	12435	12499	12535	12662
46.75	62874	51501	37193	18689	12263	12207	57945	47171	22677	13079	12948	12982	12620	12582	18870	12301	18241	17595	12546	12692	12696	12791	13009	13090	12224	12323	12042	11921	11996	18564	12079	12118	12339	12413	12595	12740
47.5	62704	52952	37550	18860	12262	12079	62082	47216	24006	13079	12818	12876	12575	12626	18901	12379	17838	18050	12526	12699	12719	12971	12967	12925	12274	12296	11963	11913	11783	18596	12134	12223	12281	12399	12526	12651
48.25	62192	51145	36982	18770	12270	12158	65334	45449	26295	13115	12838	12887	12599	12620	18904	12310	18274	18402	12556	12758	12731	12800	12973	12870	12254	12260	11965	11861	11913	18613	12110	12151	12336	12423	12532	12791
49	65710	51758	37137	18934	12182	12181	67003	46587	31722	12984	12746	12871	12498	12525	18862	12286	17983	17936	12495	12635	12640	12843	12881	12967	12138	12121	11917	11791	11872	18471	12150	12139	12272	12434	12542	12640
49.75	76350	51060	36900	18625	12256	12095	65661	46811	33356	13013	12882	12849	12589	12561	18977	12221	17931	18845	12491	12662	12527	12774	12980	13005	12163	12227	11932	11900	11801	18393	12253	12118	12183	12254	12447	12574

## Sheet: S2Figure 
Time (h)	R-NO16 i.c.#1 _ 2x10-1	R-NO16 i.c.#1 _ 2x10-2	R-NO16 i.c.#1 _ 2x10-3	R-NO16 i.c.#2 _ 2x10-1	R-NO16 i.c.#2 _ 2x10-2	R-NO16 i.c.#2 _ 2x10-3	R-NO16 i.p.#1 _ 2x10-1	R-NO16 i.p.#1 _ 2x10-2	R-NO16 i.p.#1 _ 2x10-3	M-NO3 i.c.#1 _ 2x10-1	M-NO3 i.c.#1 _ 2x10-2	M-NO3 i.c.#1 _ 2x10-3	M-NO3 i.c.#2 _ 2x10-1	M-NO3 i.c.#2 _ 2x10-2	M-NO3 i.c.#2 _ 2x10-3	Naïve neg CTR _ 2x10-1	Naïve neg CTR _ 2x10-2	Naïve neg CTR _ 2x10-3
0.25	16159	15732	15477	15695	15848	15885	16186	15825	15906	16112	15697	15603	15868	15762	15602	15971	15853	15654
1	14178	14128	13962	14054	14148	14293	14327	14292	14324	14184	14147	13941	14057	14231	14097	14365	14395	14307
1.75	13717	13620	13426	13606	13781	13797	14038	13879	13869	13854	13652	13686	13714	13719	13786	13920	14075	14014
2.5	13370	13363	13354	13347	13573	13456	13797	13635	13625	13448	13377	13404	13514	13580	13480	13649	13787	13849
3.25	13190	13204	13100	13074	13293	13238	13669	13487	13405	13274	13367	13155	13244	13275	13325	13438	13470	13551
4	13172	13099	12933	13011	13090	13266	13488	13287	13425	13207	13156	13145	13137	13209	13245	13357	13305	13547
4.75	13032	13076	12964	13055	13015	13074	13489	13174	13079	13148	13167	12893	13158	13254	12942	13293	13312	13364
5.5	12934	12966	12978	12967	12963	13155	13493	13263	13221	13158	13164	13079	12969	13025	12999	13328	13351	13299
6.25	12922	12812	12869	12906	12946	13005	13428	13091	13173	13019	12884	12886	12952	13070	13097	13202	13176	13255
7	12938	12868	12846	12700	12942	13028	13248	13147	13027	12933	12833	12845	12937	13058	13004	13056	13185	13202
7.75	12907	12717	12690	12824	12870	12959	13243	12979	13043	12946	12879	12790	12882	12932	12933	13066	13134	13142
8.5	12819	12754	12693	12782	12955	12880	13104	12971	12921	12946	12892	12843	12874	12886	12774	13136	13099	13128
9.25	12876	12784	12612	12739	12760	12896	13137	12962	12835	12845	12634	12762	12809	12812	12899	13036	13116	13102
10	12818	12664	12542	12754	12686	12913	13064	12977	12924	12695	12845	12765	12847	12787	12803	12997	13081	12986
10.75	13000	12661	12677	12790	12692	12754	13161	13025	12876	12733	12664	12636	12754	12921	12783	12878	12954	12904
11.5	12694	12621	12566	12554	12683	12676	12935	13009	12835	12710	12697	12670	12815	12730	12840	13095	12979	12882
12.25	12716	12654	12561	12589	12676	12849	12888	12945	12781	12652	12552	12578	12706	12756	12688	12966	12989	12927
13	12812	12568	12463	12569	12622	12728	12877	13103	12713	12632	12647	12437	12646	12677	12574	12864	13058	12831
13.75	12628	12907	12440	12490	12573	12504	12916	13076	12739	12549	12593	12470	12629	12648	12615	12889	12843	12829
14.5	12693	14013	12356	12497	12662	12595	12961	13262	12702	12671	12652	12387	12540	12489	12566	12804	12909	12827
15.25	12832	16750	12468	12525	12644	12592	12865	13530	12604	12608	12396	12447	12545	12582	12600	12825	12896	12752
16	12683	20553	12280	12387	12897	12579	12780	13910	12670	12600	12511	12427	12447	12567	12571	12715	12748	12792
16.75	12795	24048	12321	12453	12942	12571	12943	14731	12600	12610	12484	12396	12556	12653	12498	12732	12733	12826
17.5	12641	26477	12147	12417	13534	12420	12934	15959	12595	12401	12330	12327	12514	12761	12498	12716	12864	12705
18.25	12711	26238	12307	12291	16659	12400	12779	17411	12568	12521	12359	12257	12455	12803	12362	12547	12742	12769
19	12646	26516	12257	12211	22550	12425	13038	19492	12488	12414	12425	12320	12487	13248	12293	12641	12548	12631
19.75	12617	23840	12146	12354	25874	12488	12662	21298	12450	12535	12365	12333	12300	14985	12322	12602	12653	12603
20.5	12586	22917	12253	12329	28586	12409	12738	25607	12351	12368	12418	12346	12268	22388	12360	12696	12587	12422
21.25	12632	22692	12065	12121	29119	12319	12565	26931	12310	12345	12442	12356	12262	25996	12432	12623	12796	12505
22	12522	22530	11997	12280	29633	12324	12588	26741	12499	12278	12680	12152	12341	23271	12500	12538	12680	12566
22.75	12651	22512	12079	12228	29784	12264	12585	25965	12374	12399	12644	12216	12433	22158	12233	12572	12546	12523
23.5	12607	22578	11996	12310	40599	12296	12563	26307	12374	12395	12930	12042	12392	22090	12357	12521	12569	12461
24.25	12523	22413	12001	12060	62639	12205	12577	25729	12257	12278	12875	12037	12229	21501	12257	12516	12629	12438
25	12585	22464	11954	12091	78279	12209	12744	26715	12270	12346	13379	12026	12256	21252	12314	12462	12593	12456
25.75	12548	22604	11984	12059	87869	12189	12510	27289	12313	12181	13933	12080	12131	21269	12228	12520	12648	12527
26.5	12505	22750	11849	12084	87623	12260	12491	29888	12215	12236	14660	12114	12123	21232	12199	12396	12573	12389
27.25	12457	22829	11939	12062	88497	12160	12652	30135	12260	12205	16476	12002	12203	21637	12113	12518	12442	12513
28	12434	22854	11970	11925	88143	12150	12394	30662	12226	12252	20963	12053	12154	21212	12255	12374	12375	12339
28.75	12360	23065	11957	11946	89637	12133	12464	32795	12230	12161	27169	12058	12100	22221	12075	12403	12512	12337
29.5	12397	22825	11881	12092	91065	12178	12396	36545	12122	12190	36172	12093	12121	22549	12162	12365	12370	12282
30.25	12339	22875	11889	11894	92543	12253	12424	42795	12102	12240	44061	11967	12010	22569	12020	12472	12392	12324
31	12417	23135	11804	11972	104671	12252	12407	46905	12070	12071	58162	11927	12047	23924	12034	12330	12259	12206
31.75	12279	23393	11900	11819	131386	12250	12432	48994	12148	12150	61792	11910	12166	30426	12113	12362	12438	12256
32.5	12471	23450	11818	12030	151387	12457	12496	47325	12178	12154	60893	12050	12015	40226	12117	12334	12346	12267
33.25	12389	23270	11910	11960	152837	12633	12267	45030	12161	12086	60691	11974	11986	42730	12020	12265	12341	12154
34	12419	23372	11963	11779	153344	12833	12296	42953	11924	11978	58649	11861	11955	42303	12003	12257	12326	12232
34.75	12349	23213	12115	11856	154740	12893	12349	43757	11988	12084	59198	11951	12055	40258	11900	12396	12468	12163
35.5	12300	23210	12213	11918	156683	13309	12241	43632	11996	12069	58683	12019	11929	38460	11912	12197	12432	12189
36.25	12274	23278	12420	11684	160516	13613	12160	44040	11972	11820	58025	12041	11882	39458	12050	12235	12383	12070
37	12258	23457	12563	11777	166096	14087	12149	43640	12000	11891	59817	12290	11852	37986	11895	12184	12273	12028
37.75	12295	23083	12979	11724	170294	14338	12050	43301	11868	11930	61212	12458	11831	36952	11914	12221	12242	12110
38.5	12225	23191	13315	11721	172416	15015	12141	43929	11876	12016	61101	12732	11882	36920	11806	12159	12257	12138
39.25	12309	22895	14260	11826	176695	15365	12415	45107	12037	11823	61892	12950	11752	36392	11883	12083	12274	12071
40	12316	22895	15658	11742	174668	16365	12241	47639	11958	11902	60480	13265	11838	36825	11844	12131	12302	11993
40.75	12283	23089	17142	11714	174892	20188	12071	52152	11859	11958	60032	13580	11833	36771	11834	12130	12322	12017
41.5	12270	23015	18726	11700	175088	36872	12190	57795	11838	11823	59684	14003	11691	36618	11961	12191	12188	12047
42.25	12228	22986	20331	11648	174918	66994	12263	60597	11855	11823	61452	14437	11683	36804	11760	12116	12154	11939
43	12239	22866	21693	11580	174288	73802	12049	61461	11895	11808	61141	15306	11668	36676	11777	11986	12176	12070
43.75	12307	23243	22367	11564	173896	73712	12052	62485	11793	11697	62137	16368	11744	36936	11813	12103	12137	12050
44.5	12142	23355	22953	11697	174519	73695	12165	62834	11813	11818	64250	17205	11775	37205	11758	12035	12287	12050
45.25	12363	24085	23396	11681	175245	73788	12128	64847	11812	11854	64038	18387	11710	38562	11667	12027	12090	12089
46	12161	24460	24449	11691	174336	73742	12167	63733	11802	11713	64612	20054	11691	38011	11804	12106	12170	11932
46.75	12090	24461	25356	11569	175963	73760	12046	62338	11594	11816	62186	23512	11751	38765	11764	12173	12185	11908
47.5	12139	24593	24610	11574	178553	73755	11982	60219	11725	11724	63437	34374	11683	39754	11634	11901	12120	11931
48.25	12113	24839	24366	11539	178874	73731	11995	62070	11823	11648	62577	39222	11686	38972	11706	12053	12142	11989
49	12138	25553	24769	11584	180280	73783	12074	61069	11709	11731	61216	40156	11756	40010	11746	11988	12007	12067
49.75	12208	25307	25589	11561	175294	73781	12000	60134	11826	11647	61190	39545	11625	39665	11625	11912	12044	12004

## Sheet: S Figure 5A - Brain#1-5
Time (h)	Brain #1 _ 10^-1	Brain #1 _ 10^-2	Brain #1 _ 10^-3	Brain #2 _ 10^-1	Brain #2 _ 10^-2	Brain #2 _ 10^-3	Brain #3 _ 10^-1	Brain #3 _ 10^-2	Brain #3 _ 10^-3	Brain #4 _ 10^-1	Brain #4 _ 10^-2	Brain #4 _ 10^-3	Brain #5 _ 10^-1	Brain #5 _ 10^-2	Brain #5 _ 10^-3	Brain neg CTR _ 10^-1	Brain neg CTR _ 10^-2	Brain neg CTR _ 10^-3
0.25	42786	42951	41843	42819	41495	41891	43851	43603	43282	41068	41668	41609	41916	41210	40888	43147	42671	42876
1	38548	38183	37313	38229	37295	38105	41176	41230	41241	38702	39118	39248	39454	38730	38382	39655	40143	40377
1.75	37580	36844	36788	37201	37051	36616	39761	39828	39852	37362	37810	37642	37718	37971	37487	38909	39237	39302
2.5	36905	36406	36083	36845	36322	36537	39472	39229	39261	37137	37464	37469	37376	37353	36757	38277	38403	38272
3.25	36820	36155	35711	36484	36014	36110	38808	39228	39052	37174	36954	37127	37579	37003	36594	37859	37859	38412
4	36157	35712	35437	36301	36116	35832	38653	38467	38677	37168	36974	36825	37333	36275	36391	37966	37923	38288
4.75	36641	37149	35416	36259	37032	36290	38620	38960	38977	36847	36877	36691	36758	36694	36160	38066	37590	38166
5.5	36311	46193	35237	36077	39191	35434	38640	38876	38517	36404	36595	36740	36975	36160	36077	37498	37470	37716
6.25	36380	61671	34910	35626	53494	36161	38560	38374	38449	36686	36937	36367	36762	36589	36165	37451	37524	37830
7	35855	87923	34978	35410	87248	40979	38610	38620	38574	36561	37089	36458	37248	36604	36011	37521	37387	37756
7.75	35664	96303	34701	35460	139791	56361	38473	38477	38350	36832	36316	36115	36668	36484	36211	37238	37249	37748
8.5	35968	110768	34778	35725	187645	80905	38553	38833	38615	36737	36515	36299	37164	36461	36174	37531	37457	37765
9.25	35592	147214	34898	35201	204125	91054	38525	38681	38311	36653	36709	36014	36672	36170	36161	37388	37494	37841
10	36044	147485	34511	35413	204590	91263	38345	38168	38031	36277	36597	36238	36815	36172	35950	37190	37549	37662
10.75	35718	147529	34164	34742	207026	91271	38337	38402	38250	36312	36651	36278	36640	35776	36020	37215	37191	37418
11.5	35747	144872	34328	35175	220900	89889	38111	38424	38134	35984	36569	36379	36384	36259	36000	37056	37248	37548
12.25	35524	146216	34076	34919	255266	87309	38229	38449	37731	36772	36467	36006	36626	36116	35409	37314	36758	37392
13	35552	147246	33847	34978	259874	86454	37787	38211	37901	35948	35668	35873	36310	35948	35447	37015	37161	37380
13.75	35440	147261	33567	34789	259210	85545	38005	38190	38329	36353	36259	35684	36549	35841	35361	36814	37331	37343
14.5	35328	147338	33755	34452	259803	93023	37779	38154	37824	36283	36150	35628	36111	35833	35485	36331	36880	37048
15.25	35157	143931	33607	34559	259348	105957	37768	38195	37555	36015	36156	35919	36329	36292	35160	36835	37002	37075
16	35426	146452	33847	34455	259896	120992	38117	37716	37771	36266	36058	36105	36603	36496	35496	36877	36641	37040
16.75	35326	155757	33427	34662	259833	136691	38388	38772	37857	36310	36364	35848	35962	36486	35326	36780	36670	36932
17.5	34880	187033	33321	34341	259899	148765	37774	38155	37616	35968	36732	35715	36231	37066	35260	36506	37003	36879
18.25	35359	203044	33426	34155	260000	161299	37884	38301	37957	36153	37725	35888	36115	38148	35975	36483	36710	37203
19	34798	203595	33473	34009	260000	173662	37399	38232	37724	35884	40489	35853	36450	41109	35576	36479	36786	37040
19.75	35204	203697	33152	34723	259960	181341	37864	38077	37413	36077	50426	35952	36118	45684	35814	36608	36731	36873
20.5	34723	203540	33587	35407	259899	180079	38006	38137	37735	36235	64213	35845	35827	50349	35470	36634	36675	37034
21.25	34984	203680	33399	37234	259792	176178	37533	38005	37401	36206	61360	35986	35992	48066	35351	36627	36720	36821
22	34930	203624	32977	42660	259651	175529	37717	37854	37622	36081	58006	35812	35914	60920	35343	36281	36820	36684
22.75	34502	203576	33573	62766	259837	174437	37508	37740	37100	35852	56115	35519	35704	58695	34964	36050	36591	36600
23.5	34332	203756	32881	103905	258088	169509	37634	37829	37205	35698	54225	35452	35748	65528	35121	36137	36294	36485
24.25	34716	205372	32838	126627	258110	168902	37687	37483	37343	35912	54144	35358	35631	62326	35169	36197	36633	36785
25	34905	208326	32953	149572	257089	168818	37390	37926	37189	35615	56211	35281	35144	69118	35254	36206	36270	36630
25.75	35498	216005	32498	155892	257291	168022	37238	37839	37051	35399	57699	35210	35374	64158	34976	36319	36345	36531
26.5	37993	225680	32423	171588	258164	169469	37474	37695	36980	35634	62916	35232	35430	67341	34389	35996	36249	36333
27.25	41464	250412	32945	209098	256671	169056	37164	37830	37184	35612	62526	35147	35499	66590	35149	36249	36234	36406
28	55261	259973	32448	213242	257818	172949	37275	38284	37410	35384	62120	35174	35662	75074	34571	36232	36327	36344
28.75	79428	260000	32866	222162	256859	174004	37373	37969	37001	35709	55766	35247	35610	75521	34906	36009	36228	36422
29.5	90913	260000	32535	242949	257694	172403	37447	38178	37257	35960	60813	35353	35398	76317	34632	35878	36122	36393
30.25	90354	260000	32419	260000	256676	170522	37201	38355	37477	35772	59121	35445	35568	71226	34582	36311	36343	36384
31	90565	259989	32400	260000	256538	171602	37176	38410	37038	35324	61427	35133	35866	75128	34749	36134	36086	36244
31.75	90605	260000	32241	260000	255912	168721	37289	38262	37235	35379	62424	35351	35550	74135	34733	36186	36512	36297
32.5	90357	259909	32237	260000	255958	168979	37370	38644	37635	35664	62477	35266	35604	79015	34855	36113	36448	36756
33.25	90576	259957	32266	260000	256298	171702	37236	40407	37194	35785	62873	35403	35543	85569	34473	35957	36447	36293
34	90344	259810	32241	260000	256283	171493	37637	46677	37087	35413	61634	35257	35340	95164	34599	36025	36102	36083
34.75	90555	258549	32140	260000	256460	171495	37203	57106	37127	35347	61757	35193	35352	94956	34800	35930	36421	36574
35.5	90297	257941	31985	260000	256296	172001	37265	64390	37059	35174	61398	35047	35423	94713	34544	36044	36338	36457
36.25	90255	258895	31937	260000	255855	170774	37118	60662	37001	35559	62866	34958	35412	91082	34329	35953	36378	36372
37	90240	259351	32252	260000	255374	167376	37156	57259	37216	35509	62687	34930	35265	88347	34459	36076	36411	36116
37.75	90366	258340	31777	260000	255796	168775	37336	55576	36832	35086	64635	35033	35324	91080	34775	36141	36165	36414
38.5	90769	258412	31847	260000	254617	165066	37447	56036	36922	35214	69615	35094	35194	91423	34723	36025	36251	36116
39.25	90897	258430	32079	260000	254212	164947	37192	56143	36698	35363	75582	34767	35251	94213	34601	35963	36119	36174
40	92541	258951	32071	260000	255096	168779	37225	57553	36328	35292	80118	35331	35032	92807	34662	35784	35898	36326
40.75	94955	258258	32541	260000	254388	173278	37145	56664	36847	35803	77043	35224	35573	90176	34843	35342	36091	36080
41.5	101398	258686	32411	260000	254656	174260	37421	56732	36904	35351	77601	35490	35267	86895	34769	35512	35904	36128
42.25	117401	256631	32639	260000	252909	171945	37147	56364	36630	35203	79779	35290	34842	88403	34246	35581	36072	36236
43	158230	258731	32545	260000	254207	169235	36945	56312	37220	34994	82532	35436	35293	89000	34726	35417	36196	35830
43.75	174084	257936	33078	260000	254381	170491	37006	56707	36902	35066	83963	35900	34928	87140	34457	35627	36069	36173
44.5	192374	258422	33124	260000	254177	170984	36696	59212	36849	34566	94514	38253	35082	85491	34544	35464	35884	35871
45.25	203359	257828	33282	260000	254651	171251	37076	62340	36635	34960	97879	43230	34965	89965	34387	35518	35897	35797
46	203467	257700	33728	260000	253363	171115	36677	64389	36812	34740	94458	54503	34923	89351	34119	35620	36022	36291
46.75	203348	256999	33927	260000	253292	168021	36946	64481	36527	34866	95819	64044	34801	89977	34340	35548	35584	36041
47.5	203586	257031	34069	260000	252606	166922	36933	66066	36636	34928	96140	91036	35058	89131	34507	35764	35781	36050
48.25	203752	255504	34437	260000	253605	168008	36970	67103	36701	35085	100866	91067	34984	90234	34575	35511	36050	35962
49	204214	257126	35034	260000	253071	166342	37006	68246	37107	35010	100865	91107	35021	91500	34495	35478	35672	35872
49.75	204810	255934	35499	260000	252142	169084	37044	71497	36964	34905	93994	90973	34870	88551	34533	35527	36182	35861

## Sheet: S Figure 5B - Spleen#1-5
Time (h)	Spleen #1 _ 10^-1	Spleen #1 _ 10^-2	Spleen #1 _ 10^-3	Spleen #2 _ 10^-1	Spleen #2 _ 10^-2	Spleen #2 _ 10^-3	Spleen #3 _ 10^-1	Spleen #3 _ 10^-2	Spleen #3 _ 10^-3	Spleen #4 _ 10^-1	Spleen #4 _ 10^-2	Spleen #4 _ 10^-3	Spleen neg CTR _ 10^-1	Spleen neg CTR _ 10^-2	Spleen neg CTR _ 10^-3
0.25	16011	15407	15335	15655	15279	15491	15595	15436	15338	15595	15436	15338	15349	15439	15461
1	13920	13718	13689	13622	13766	13867	13958	13893	13881	13958	13893	13881	13869	13959	14224
1.75	13455	13394	13521	13430	13414	13461	13522	13582	13618	13522	13582	13618	13639	13790	13744
2.5	13203	13192	13287	13102	13191	13317	13313	13497	13186	13313	13497	13186	13357	13376	13561
3.25	13047	13090	12946	12893	13125	13178	13061	13377	13226	13061	13377	13226	13375	13447	13456
4	12849	12925	12952	12842	13017	13097	12934	13178	13159	12934	13178	13159	13147	13332	13505
4.75	12693	12861	13002	12756	12873	13100	12905	13237	13071	12905	13237	13071	13143	13073	13183
5.5	12608	12892	12947	12714	12924	13056	12862	13101	13110	12862	13101	13110	13092	13246	13349
6.25	12625	12663	12713	12573	12749	12825	12915	12998	13000	12915	12998	13000	12977	13099	13375
7	12568	12768	12774	12510	12857	12866	12684	13041	12996	12684	13041	12996	12977	13015	13100
7.75	12448	12671	12703	12438	12705	12786	12612	12881	12896	12612	12881	12896	12898	13063	13023
8.5	12488	12686	12712	12432	12614	12790	12686	12984	12916	12686	12984	12916	12926	12964	13054
9.25	12445	12449	12591	12443	12760	12746	12630	12852	12717	12630	12852	12717	12909	13001	13096
10	12538	12506	12605	12328	12652	12717	12593	12903	12723	12593	12903	12723	12781	12933	12959
10.75	12448	12653	12530	12390	12661	12731	12605	12913	12722	12605	12913	12722	12922	12955	12904
11.5	12402	12513	12488	12301	12476	12560	12572	12799	12775	12572	12799	12775	12904	12877	12785
12.25	12234	12574	12565	12323	12429	12625	12473	12780	12683	12473	12780	12683	12706	12783	12840
13	12211	12406	12476	12353	12461	12626	12573	12692	12561	12573	12692	12561	12762	12854	12915
13.75	12294	12389	12461	12322	12428	12538	12532	12617	12576	12532	12617	12576	12772	12927	12868
14.5	12219	12389	12491	12275	12417	12548	12417	12731	12738	12417	12731	12738	12759	12846	12672
15.25	12165	12445	12417	12258	12452	12433	12421	12625	12581	12421	12625	12581	12748	12821	12673
16	12190	12398	12272	12176	12352	12459	12397	12661	12495	12397	12661	12495	12749	12726	12891
16.75	12181	12253	12277	12186	12365	12479	12362	12644	12516	12362	12644	12516	12679	12697	12730
17.5	12140	12348	12289	12089	12247	12400	12291	12377	12409	12291	12377	12409	12631	12604	12793
18.25	12153	12275	12284	12121	12310	12428	12299	12586	12370	12299	12586	12370	12588	12716	12461
19	12168	12253	12235	12215	12264	12308	12284	12619	12346	12284	12619	12346	12637	12631	12656
19.75	12004	12239	12348	12112	12166	12403	12211	12517	12393	12211	12517	12393	12393	12675	12634
20.5	12072	12101	12200	12074	12132	12218	12341	12472	12344	12341	12472	12344	12557	12444	12518
21.25	12034	12128	12098	12017	12204	12360	12272	12511	12281	12272	12511	12281	12447	12521	12471
22	12030	12224	12171	12054	12241	12145	12169	12500	12359	12169	12500	12359	12359	12562	12483
22.75	11896	12079	12113	12041	12201	12212	12234	12353	12345	12234	12353	12345	12450	12565	12463
23.5	11951	12024	12113	11987	12205	12070	12124	12328	12148	12124	12328	12148	12427	12438	12386
24.25	12021	12079	11986	11967	12068	12163	12129	12299	12177	12129	12299	12177	12332	12458	12524
25	11925	11918	11929	11856	12055	12180	12200	12309	12204	12200	12309	12204	12428	12407	12365
25.75	11951	12014	11934	11952	12046	12066	12095	12316	12103	12095	12316	12103	12485	12411	12532
26.5	11921	12015	11960	11768	11982	11971	12093	12299	12071	12093	12299	12071	12331	12418	12296
27.25	11770	11954	11941	11769	11932	11966	12029	12308	12006	12029	12308	12006	12368	12271	12540
28	11876	11902	11951	11809	12067	12013	12064	12171	12000	12064	12171	12000	12287	12309	12159
28.75	11784	11858	11869	11909	11847	12130	11976	12095	11999	11976	12095	11999	12268	12349	12258
29.5	11785	11972	11913	11815	11924	12016	12005	12253	12015	12005	12253	12015	12318	12302	12351
30.25	11810	11789	11934	11767	11785	11964	12059	12164	12039	12059	12164	12039	12084	12255	12140
31	11686	11949	11882	11624	11794	11950	11905	12199	12011	11905	12199	12011	12240	12394	12262
31.75	11818	11877	11784	11779	11895	12029	11920	12113	12049	11920	12113	12049	12184	12283	12270
32.5	11836	11800	11766	11799	11822	11949	11804	11996	11932	11804	11996	11932	12100	12171	12204
33.25	11688	11818	11744	11756	11794	11923	11909	12050	12021	11909	12050	12021	12184	12302	12224
34	11736	11851	11696	11753	11822	11968	11898	11973	11888	11898	11973	11888	12154	12184	12171
34.75	11710	11818	11637	11738	11872	11855	11938	11978	11901	11938	11978	11901	11999	12148	11978
35.5	11718	11772	11722	11664	11909	11956	11810	12042	12005	11810	12042	12005	12065	12206	12069
36.25	11709	11766	11649	11806	11692	11860	11793	11952	11903	11793	11952	11903	12035	12197	12170
37	11695	11504	11694	11686	11768	11809	11856	11982	11774	11856	11982	11774	12055	12069	12136
37.75	11529	11644	11560	11638	11712	11803	11901	11904	11944	11901	11904	11944	12040	12195	12070
38.5	11679	11696	11635	11526	11595	11725	11858	11875	11874	11858	11875	11874	12099	12089	12060
39.25	11659	11687	11546	11649	11696	11797	11795	12008	11732	11795	12008	11732	11978	12047	12091
40	11547	11592	11705	11613	11698	11684	11682	11840	11842	11682	11840	11842	12098	11979	11980
40.75	11611	11587	11572	11668	11553	11747	11819	11851	11732	11819	11851	11732	11926	12056	12047
41.5	11510	11631	11639	11584	11553	11624	11746	11845	11713	11746	11845	11713	11937	12034	12090
42.25	11605	11586	11562	11630	11700	11735	11744	11860	11713	11744	11860	11713	11927	12037	11942
43	11657	11580	11579	11692	11489	11703	11685	11844	11685	11685	11844	11685	11858	12059	12088
43.75	11613	11698	11573	11583	11591	11716	11716	11786	11766	11716	11786	11766	11891	12101	11915
44.5	11499	11622	11520	11513	11531	11657	11744	11840	11670	11744	11840	11670	11880	12001	11999
45.25	11480	11525	11448	11525	11632	11663	11684	11744	11610	11684	11744	11610	11793	12009	12038
46	11417	11576	11607	11442	11610	11666	11574	11741	11668	11574	11741	11668	11858	12005	11911
46.75	11591	11564	11543	11405	11507	11682	11678	11761	11666	11678	11761	11666	11815	11918	11936
47.5	11413	11456	11410	11430	11478	11532	11680	11942	11786	11680	11942	11786	11816	11855	11860
48.25	11439	11386	11372	11440	11467	11604	11611	11738	11924	11611	11738	11924	11926	11874	11724
49	11361	11475	11344	11488	11561	11634	11588	11782	12035	11588	11782	12035	11917	11975	11977
49.75	11493	11514	11395	11401	11538	11456	11666	11859	12255	11666	11859	12255	11807	11937	11786
